# Supplementary material for: Enterocyte Autoantibodies (GECAs) and HLA: Their Relationship with HIV Infection Pathogenesis
Source: Int J Mol Sci. 2026 Jan 27;27(3):1254. doi: 10.3390/ijms27031254 (PMC12898150; doi:10.3390/ijms27031254)
Supplement: Supplementary file 1 [file ijms-27-01254-s001.zip]

Archive with 1 entries (1 files):
- ijms-3862481-supplementary.docx
